# Supplementary material for: The Attitudes of 7–9 Year Old Primary School Students towards Food and Nutrition: Insights from Qualitative FGI Research—The Junior-Edu-Żywienie (JEŻ) Project
Source: Nutrients. 2023 Nov 9;15(22):4732. doi: 10.3390/nu15224732 (PMC10674932; doi:10.3390/nu15224732)
Supplement: Supplementary file 1 [file nutrients-15-04732-s001.zip]

Archive with 1 entries (1 files):
- nutrients-2698772-supplementary.pdf
